# Supplementary material for: Cell Type-Specific Downregulation of Dnmt3a in Nucleus Accumbens Oligodendrocytes Prevents Myelin Damage and Reduces Susceptibility to Social Stress in Male Mice
Source: Biomolecules. 2026 Apr 24;16(5):639. doi: 10.3390/biom16050639 (PMC13204232; doi:10.3390/biom16050639)
Supplement: Supplementary file 1 [file biomolecules-16-00639-s001.zip]

Archive with 1 entries (1 files):
- biomolecules-4210043-supplementary.pdf
